# Supplementary material for: Investigation of Active Components of Meconopsis integrifolia (Maxim.) Franch in Mitigating Non-Alcoholic Fatty Liver Disease
Source: Int J Mol Sci. 2024 Dec 24;26(1):50. doi: 10.3390/ijms26010050 (PMC11719989; doi:10.3390/ijms26010050)
Supplement: Supplementary file 1 [file ijms-26-00050-s001.zip]

Archive with 2 entries (2 files):
- ijms-3364309-NMR information of isolated compounds 1-13.pdf
- ijms-3364309-Table S1 Sequence of the primers used for qRT-PCR in this study.pdf
